# Supplementary material for: The impact and feasibility of a brief, virtual, educational intervention for home healthcare professionals on Parkinson’s Disease and Related Disorders: pilot study of I SEE PD Home
Source: BMC Med Educ. 2022 Jun 28;22:506. doi: 10.1186/s12909-022-03430-7 (PMC9238152; doi:10.1186/s12909-022-03430-7)
Supplement: Supplementary file 4 — Additional file 4. I SEE PD Home Intervention Dataset combining pre- and post-intervention survey data and assessments. [file 12909_2022_3430_MOESM4_ESM.xlsx]

## Sheet: Sheet 1 - ISEEPDSymposiumPRESu_
I SEE PD Home Intervention Dataset combining pre- and post-intervention survey data and assessments
randomid_pre	pre_score	post_score	age	gender	race___0	race___1	race___2	race___3	race___4	race___5	race___6	ethnicity	disc	yearstotal	yearshome	ptvol	pdexp	iri1	iri2	iri3	iri4	iri5	iri6	iri7	iri8	iri9	iri10	iri11	iri12	iri13	iri14	iri15	iri16	iri17	iri18	iri19	iri20	iri21	iri22	iri23	iri24	iri25	iri26	iri27	iri28	pt	fs	ec	pd
1	1	3	2	0	0	0	1	0	0	0	0	0	1	14	5	3	0	3	4	3	2	1	3	3	4	4	1	4	4	1	1	3	0	1	1	2	3	4	4	1	3	4	1	0	3	25	13	19	11
2	3	6	3	1	1	0	0	0	0	0	0	0	3	26	21	3	0	0	3	4	4	2	1	2	4	4	2	3	0	0	4	2	0	0	4	0	3	4	4	1	0	2	0	0	2	21	5	26	3
3	5	.	0	1	1	0	0	0	0	0	0	0	5	0	0	0	0	3	2	4	4	2	0	4	4	4	0	4	4	2	2	0	4	0	4	0	4	4	2	4	0	2	2	0	2	20	23	22	2
4	5	8	2	1	1	0	0	0	0	0	0	0	4	16	5	3	1	2	3	2	3	0	2	0	2	3	2	2	0	1	3	3	0	2	3	2	3	3	3	1	1	1	1	2	2	15	4	21	12
5	6	8	2	1	1	0	0	0	0	0	0	0	1	13	2	0	0	2	4	3	2	4	0	2	2	3	2	2	4	0	4	3	3	0	4	0	4	3	2	2	0	2	4	0	3	18	21	23	2
6	3	8	1	1	0	0	1	0	0	0	0	0	1	2	1	1	0	4	4	4	4	3	2	3	4	4	3	4	1	4	4	0	2	3	0	2	4	4	4	2	2	3	4	2	4	23	19	24	18
7	3	8	2	1	1	0	0	0	0	0	0	0	1	7	3	2	0	2	3	2	1	2	3	2	2	3	3	3	3	3	3	3	1	3	3	2	3	3	3	0	1	1	1	3	2	16	11	19	18
8	4	10	3	1	1	0	0	0	0	0	0	0	5	0	0	0	1	3	3	3	3	1	1	1	3	3	1	2	1	2	2	2	1	1	3	1	2	3	2	1	1	2	1	1	2	17	9	18	8
9	3	6	0	1	1	0	0	0	0	0	0	0	1	1	1	0	1	1	4	4	4	3	0	4	3	4	1	4	4	2	3	3	4	0	4	0	4	3	3	4	0	3	4	0	3	23	24	26	3
10	5	.	1	1	0	0	1	0	0	0	0	0	5	0	0	0	1	4	4	4	4	4	3	3	4	4	2	4	3	3	3	4	2	2	4	1	4	4	4	4	2	3	3	2	4	27	23	27	15
11	6	7	3	1	1	0	0	0	0	0	0	0	2	24	4	4	1	3	2	3	3	4	1	3	4	4	3	4	4	1	3	2	2	3	3	1	2	4	2	3	0	2	3	0	2	21	22	19	9
12	4	7	2	1	1	0	0	0	0	0	0	0	0	11	0	0	1	2	4	4	4	1	0	2	4	4	3	4	2	2	4	4	1	0	4	0	4	4	3	2	0	4	3	0	4	28	13	27	5
13	5	9	3	1	1	0	0	0	0	0	0	0	3	21	13	3	0	2	4	4	4	2	1	1	1	4	2	3	0	1	3	1	0	4	4	1	3	4	2	2	0	3	2	0	3	19	9	24	9
14	3	5	1	1	0	1	0	0	0	0	0	0	5	2	2	0	0	0	4	4	4	2	0	1	3	4	4	4	3	2	4	3	2	3	4	2	4	4	4	4	2	2	4	4	4	24	16	28	17
15	6	.	3	1	1	0	0	0	0	0	0	0	1	23	1	2	0	0	3	4	4	4	1	3	4	4	2	4	4	3	3	4	2	3	4	1	4	4	4	3	0	3	3	0	4	27	19	26	10
16	4	4	1	0	1	0	0	0	0	0	0	0	1	5	3	2	0	3	3	4	4	3	2	2	3	3	2	2	4	2	3	2	2	2	3	1	3	4	3	2	1	2	3	1	3	20	19	22	11
17	2	7	1	1	1	0	0	0	0	0	0	0	3	6	5	3	0	1	3	4	3	2	2	2	4	4	2	3	2	2	3	3	2	2	3	2	3	4	4	2	2	3	2	1	3	24	13	23	13
19	6	7	1	1	1	0	0	0	0	0	0	0	1	9	8	5	0	2	4	3	4	3	2	2	3	4	2	3	4	4	4	3	1	2	4	1	3	3	3	3	1	2	3	3	4	21	18	26	15
20	.	5	2	1	0	1	0	0	0	0	0	0	3	18	3	2	0	.	.	.	.	.	.	.	.	.	.	.	.	.	.	.	.	.	.	.	.	.	.	.	.	.	.	.	.	.	.	.	.
21	2	9	4	1	1	0	0	0	0	0	0	0	1	33	22	1	1	0	3	3	3	2	2	3	3	3	1	3	2	2	3	3	0	0	3	1	2	3	3	0	0	3	1	1	3	21	8	20	7
22	6	9	4	1	1	0	0	0	0	0	0	0	1	26	20	2	0	1	3	3	1	1	1	2	3	4	1	3	2	4	4	2	1	2	4	1	3	3	3	2	0	3	2	0	3	20	11	22	9
23	3	7	1	1	0	1	0	0	0	0	0	0	3	8	8	1	0	4	4	3	0	3	1	2	4	4	2	4	4	3	3	4	1	0	4	1	4	4	4	3	1	4	3	1	4	27	20	23	9
24	4	8	2	0	0	0	1	0	0	0	0	0	1	20	10	5	0	0	4	4	4	1	1	1	4	4	2	3	3	2	3	2	1	2	4	2	2	3	3	1	2	3	1	2	3	22	8	24	13
25	4	7	3	1	0	0	0	0	0	1	0	1	0	7	8	1	0	3	2	3	3	1	1	1	2	3	1	2	2	0	3	3	2	2	4	1	2	2	2	2	1	2	3	0	3	17	14	19	6
26	5	8	4	1	1	0	0	0	0	0	0	0	1	33	10	2	0	2	3	3	4	0	1	3	3	3	2	3	3	2	3	3	3	2	4	1	4	3	4	3	1	2	3	0	3	20	17	25	9
27	5	.	3	1	0	0	0	0	1	0	0	0	1	25	15	2	1	1	3	4	3	2	0	3	4	4	1	3	3	0	4	3	2	0	4	0	4	4	1	2	0	2	2	0	4	24	15	23	1
28	3	8	2	1	1	0	0	0	0	0	0	0	4	19	1	1	0	4	3	1	4	0	4	1	3	4	4	3	1	4	4	4	0	4	4	1	4	4	4	0	2	3	1	1	4	22	7	27	20
29	3	9	3	1	1	0	0	0	0	0	0	0	4	28	1	1	0	2	4	4	4	4	1	4	4	4	0	4	4	1	4	2	3	1	4	0	3	4	3	3	0	4	4	0	4	26	24	26	3
30	5	8	2	0	1	0	0	0	0	0	0	0	3	21	17	1	0	0	2	3	3	2	2	3	3	3	2	2	2	1	2	2	1	2	3	1	3	3	3	2	1	3	2	1	3	19	12	19	10
31	3	7	3	1	1	0	0	0	0	0	0	0	0	18	3	0	0	2	4	3	4	4	3	0	4	4	2	4	4	4	4	2	2	4	4	0	4	4	4	2	1	2	2	4	4	23	16	28	18
32	2	6	3	1	0	0	1	0	0	0	0	0	1	20	15	5	0	0	4	1	4	4	3	2	3	4	2	3	4	1	3	3	3	1	3	3	3	3	4	3	1	3	3	0	3	19	19	25	11
33	7	10	3	1	1	0	0	0	0	0	0	0	3	24	14	3	0	0	3	4	1	2	4	2	4	2	3	2	3	4	2	3	2	4	3	4	2	4	3	2	3	2	0	2	3	22	11	16	24
34	6	6	3	1	1	0	0	0	0	0	0	0	2	20	0	0	1	0	1	3	2	3	0	0	2	4	1	1	4	0	1	1	0	0	4	1	1	3	1	0	0	1	0	0	3	14	7	14	2
35	.	8	6	1	1	0	0	0	0	0	0	0	0	45	20	1	0	0	3	4	4	2	1	2	2	2	1	3	4	0	1	2	1	2	4	0	2	3	3	2	0	1	1	1	1	16	12	19	5
36	4	5	3	1	0	1	0	0	0	0	0	0	3	21	10	5	0	4	4	4	4	2	0	4	4	4	2	4	2	4	4	4	2	0	4	0	4	4	4	3	0	4	3	3	4	28	20	28	9
37	3	6	1	1	0	1	0	0	0	0	0	0	0	0	0	0	0	0	4	3	4	2	1	1	4	3	2	3	2	4	4	3	1	3	4	1	3	3	3	3	1	2	4	1	4	22	13	25	13
38	2	7	3	1	0	1	0	0	0	0	0	0	3	18	5	2	0	2	1	4	4	0	1	3	3	1	1	4	1	2	4	4	0	1	4	1	3	3	3	2	0	1	3	0	3	22	11	20	6
39	5	8	2	1	1	0	0	0	0	0	0	0	1	20	10	2	1	1	3	1	1	2	1	2	2	3	2	2	2	2	3	2	1	1	4	1	3	2	3	2	1	1	1	1	2	12	11	20	9
40	5	6	3	1	1	0	0	0	0	0	0	0	1	26	12	1	0	2	4	3	4	4	1	4	3	4	2	3	4	1	4	3	3	0	4	1	4	3	4	4	0	3	3	1	3	21	24	28	6
41	5	5	3	1	1	0	0	0	0	0	0	0	0	16	2	5	0	1	4	4	0	4	3	2	4	4	2	4	2	0	2	2	2	2	2	0	3	4	3	3	0	3	3	0	3	24	17	18	7
43	.	4	2	1	0	1	0	0	0	0	0	0	5	13	6	1	0	4	4	3	4	2	0	4	4	4	0	4	4	0	4	4	0	0	4	0	4	4	4	4	0	4	2	0	4	27	20	28	0
44	7	9	4	1	1	0	0	0	0	0	0	0	0	24	13	4	1	2	4	4	4	2	1	3	4	4	2	4	4	3	4	4	1	1	4	1	4	3	4	2	0	2	3	0	4	25	17	28	8
green
purple
[truncated: 98 more columns]
